# Supplementary material for: Increasing loneliness in Japan, 1983–2023: a cross-temporal meta-analysis
Source: Front Psychol. 2026 Apr 14;17:1824941. doi: 10.3389/fpsyg.2026.1824941 (PMC13121347; doi:10.3389/fpsyg.2026.1824941)
Supplement: Supplementary file 3 [file Table_1.xlsx]

## Sheet: Sheet 1
Supplemental Table 1. A descriptive summary of the studies used in the meta-analysis.
Study Authors, Year	Average	Standard Deviation	Sample Size	Point Scale	Number of Items	Japanese Version	Investigation Year	Age	Developmental Stage
Aikawa et al. (1993)	37.95	8.5	704	4	20	Kudo and Nishikawa (1983). R-UCLA-LS	1987	University Students	Adolescence
Ando et al. (2000)	11.29	2.09	1276	2	10	Ando et al. (2000). R-UCLA-LS	1997	40–79 Years Old	Adulthood, Senium
Arimoto and Takada (2019)	38.4	9.7	248	4	20	Masuda et al. (2012). UCLA-LS-3	2012	32.7 Years Old (Average)	Adulthood
Arimoto and Takada (2021)	19.2	5.4	492	4	10	Arimoto and Takada (2019). UCLA-LS-3	2019.5	33.2 Years Old (Average)	Adulthood
Baba (2013)	34.4	9	417	4	20	Kudo and Nishikawa (1983). R-UCLA-LS	2008	20–43 Years Old	Adolescence, Adulthood
Daito and Iwamoto (2009)	38.6	10.1	104	4	20	Moroi (1991). R-UCLA-LS	2008	University Students	Adolescence
Daito and Iwamoto (2009)	36.8	9.35	115	4	20	Moroi (1991). R-UCLA-LS	2008	University Students	Adolescence
Daito and Iwamoto (2009)	36.1	8.09	37	4	20	Moroi (1991). R-UCLA-LS	2008	University Students	Adolescence
Haga and Sakamoto (2022)	6.85	2.53	659	3	3	Igarashi (2019). R-UCLA-LS	2020	University Students	Adolescence
Hidaka et al. (2004)	43	9.2	23	4	20	Kudo and Nishikawa (1983). R-UCLA-LS	1999.5	17–47 Years Old	Adolescence, Adulthood
Hidaka et al. (2004)	40.8	12	9	4	20	Kudo and Nishikawa (1983). R-UCLA-LS	1999.5	17–47 Years Old	Adolescence, Adulthood
Hidaka et al. (2004)	41.9	7.4	17	4	20	Kudo and Nishikawa (1983). R-UCLA-LS	1999.5	17–47 Years Old	Adolescence, Adulthood
Hidaka et al. (2004)	38.3	6.5	10	4	20	Kudo and Nishikawa (1983). R-UCLA-LS	1999.5	17–47 Years Old	Adolescence, Adulthood
Hidaka et al. (2004)	43.7	10	20	4	20	Kudo and Nishikawa (1983). R-UCLA-LS	1999.5	17–47 Years Old	Adolescence, Adulthood
Hidaka et al. (2004)	37.1	7.3	12	4	20	Kudo and Nishikawa (1983). R-UCLA-LS	1999.5	17–47 Years Old	Adolescence, Adulthood
Hidaka et al. (2004)	41.5	10.1	58	4	20	Kudo and Nishikawa (1983). R-UCLA-LS	1999.5	17–47 Years Old	Adolescence, Adulthood
Hirosawa (2002)	40.16	?	96	4	20	Kudo and Nishikawa (1983). R-UCLA-LS	2001	University Students	Adolescence
Hirosawa (2002)	40.67	?	100	4	20	Kudo and Nishikawa (1983). R-UCLA-LS	2001	University Students	Adolescence
Hisata and Sugioka (2022)	4.08	1.34	149	4	3	Hisata and Sugioka (2022). UCLA-LS-3	2020.5	40–91 Years Old	Adulthood, Senium
Hisata et al. (2023)	4.18	1.45	2700	3	3	?	2021.5	20 Years Old	Adolescence, Adulthood, Senium
Igarashi and Yoshida (2003)	38.61	7.86	83	4	20	Kudo and Nishikawa (1983). R-UCLA-LS	2001	University Students	Adolescence
Igarashi and Yoshida (2003)	37.89	9.05	83	4	20	Kudo and Nishikawa (1983). R-UCLA-LS	2001	University Students	Adolescence
Igarashi (2002)	38.15	9.76	211	4	20	Kudo and Nishikawa (1983). R-UCLA-LS	1999.5	University Students	Adolescence
Igarashi et al. (2013)	36.98	10.783	568	5	20	Moroi (1991). R-UCLA-LS	2008	30.7 Years (Average)	Adulthood
Imai et al. (2022)	31.3	9.1	110	4	20	Kudo and Nishikawa (1983). R-UCLA-LS	2019	75.7 Years Old (Average)	Senium
Imori (2023)	45.29	10.21	187	4	20	Masuda et al. (2012). UCLA-LS-3	2018	18–25 Years Old	Adolescence, Adulthood
Kageyama and Nunome (2001)	39.09	9.408	75	4	20	Kudo and Nishikawa (1983). R-UCLA-LS	1996.5	University Students	Adolescence
Kageyama and Nunome (2001)	39.5	9.599	69	4	20	Kudo and Nishikawa (1983). R-UCLA-LS	1996.5	University Students	Adolescence
Kageyama and Nunome (2001	36.97	9.928	118	4	20	Kudo and Nishikawa (1983). R-UCLA-LS	1996.5	University Students	Adolescence
Kageyama and Nunome (2001)	37.58	11.493	91	4	20	Kudo and Nishikawa (1983). R-UCLA-LS	1996.5	University Students	Adolescence
Kageyama and Nunome (2001)	38.16	10.875	99	4	20	Kudo and Nishikawa (1983). R-UCLA-LS	1996.5	University Students	Adolescence
Kaneko et al. (2023)	6.12	1.97	1277	4	3	Arimoto and Takada (2019). UCLA-LS-3	2022	20–74 Years Old	Adolescence, Adulthood, Senium
Kato (2003)	34.6	9.66	81	4	20	Kudo and Nishikawa (1983). R-UCLA-LS	1998.5	University Students	Adolescence
Kato (2003)	26.77	9.81	64	4	20	Kudo and Nishikawa (1983). R-UCLA-LS	1998.5	University Students	Adolescence
Kato (2003)	27.25	8.14	93	4	20	Kudo and Nishikawa (1983). R-UCLA-LS	1998.5	University Students	Adolescence
Kato (2003)	31.19	11.12	57	4	20	Kudo and Nishikawa (1983). R-UCLA-LS	1998.5	University Students	Adolescence
Kato (2003)	27.13	10.71	35	4	20	Kudo and Nishikawa (1983). R-UCLA-LS	1998.5	University Students	Adolescence
Kato (2003)	23.51	8.74	72	4	20	Kudo and Nishikawa (1983). R-UCLA-LS	1998.5	University Students	Adolescence
Kato (2003)	27.1	10.59	70	4	20	Kudo and Nishikawa (1983). R-UCLA-LS	1998.5	University Students	Adolescence
Kato (2003)	31.76	9.8	57	4	20	Kudo and Nishikawa (1983). R-UCLA-LS	1998.5	University Students	Adolescence
Kato (2003)	30.86	9.89	59	4	20	Kudo and Nishikawa (1983). R-UCLA-LS	1998.5	University Students	Adolescence
Kato (2003)	26.28	9.27	49	4	20	Kudo and Nishikawa (1983). R-UCLA-LS	1998.5	University Students	Adolescence
Katsuki et al. (2023)	38.5	9.2	69	4	20	Moroi (1991). R-UCLA-LS	2018.5	16–50 Years Old	Adolescence, Adulthood
Katsuki et al. (2023)	38.1	9.6	58	4	20	Moroi (1991). R-UCLA-LS	2018.5	16–50 Years Old	Adolescence, Adulthood
Katsuki et al. (2023)	38.7	10	63	4	20	Moroi (1991). R-UCLA-LS	2018.5	16–50 Years Old	Adolescence, Adulthood
Katsura and Kitahara (2020)	38.33	7.23	24	4	20	Masuda et al. (2012). UCLA-LS-3	2019	65 Years Old	Senium
Katsura and Kitahara (2020)	38	7.01	13	4	20	Masuda et al. (2012). UCLA-LS-3	2019	65 Years Old	Senium
Kawano et al. (2022)	22.06	0.48	144	4	20	Masuda et al. (2012). UCLA-LS-3	2019	65 Years Old	Senium
Kawano et al. (2022)	22.11	0.47	160	4	20	Masuda et al. (2012). UCLA-LS-3	2019	65 Years Old	Senium
Klinkosz et al. (2023)	5.27	1.73	97	3	3	Igarashi (2019). R-UCLA-LS	2022	University Students	Adolescence
Koga and Kawashima (2018)	47.97	10.77	352	4	20	Kudo and Nishikawa (1983). R-UCLA-LS	2015	15–19 Years Old	Adolescence
Kojima et al. (2022)	13.75	3.7	20	4	6	Toyoshima and Sato (2013). UCLA-LS-3	2021	20–59 Years Old	Adolescence, Adulthood
Kosugi et al. (2021)	44.8	11.8	334	4	20	Masuda et al. (2012). UCLA-LS-3	2019	43.1 Years Old (Average)	Adulthood
Kusumi (2022)	22.45	?	733	4	20	Toyoshima and Sato (2013). UCLA-LS-3	2021	16–90 Years Old	Adolescence, Adulthood, Senium
Kusumi (2022)	22.5	?	733	4	20	Toyoshima and Sato (2013). UCLA-LS-3	2022	16–90 Years Old	Adolescence, Adulthood, Senium
Mandai et al. (2018)	36.1	9.6	216	4	20	Kudo and Nishikawa (1983). R-UCLA-LS	2014	19–39 Years Old	Adolescence, Adulthood
Mandai et al. (2018)	36.2	9.7	307	4	20	Kudo and Nishikawa (1983). R-UCLA-LS	2014	19–39 Years Old	Adolescence, Adulthood
Maruyama (2017)	33.1	8.2	1310	4	20	Moroi (1991). R-UCLA-LS	2015	17–46 Years Old	Adolescence, Adulthood
Masuda et al. (2012)	42.23	9.86	443	4	20	Masuda et al. (2012). UCLA-LS-3	2011	67.3–79.9 Years Old	Senium
Masuda et al. (2023)	40.25	10.26	500	4	20	Masuda et al. (2012). UCLA-LS-3	2021	65 Years Old	Senium
Matsuda et al. (2019)	12.7	1.9	10	4	6	Toyoshima and Sato (2013). UCLA-LS-3	2016	65 Years Old	Senium
Matsuda et al. (2019)	10.1	2.9	21	4	6	Toyoshima and Sato (2013). UCLA-LS-3	2016	65 Years Old	Senium
Moroi (1984)	41.75	9.52	300	4	20	Kudo and Nishikawa (1983). R-UCLA-LS	1983	University Students	Adolescence
Moroi (1985)	38.68	9.01	182	4	20	Moroi (1991). R-UCLA-LS	1984	High School Students	Adolescence
Moroi (1986)	41.13	8.81	233	4	20	Moroi (1991). R-UCLA-LS	1984	University Students	Adolescence
Moroi (1986)	40.4	8.21	233	4	20	Moroi (1991). R-UCLA-LS	1984	University Students	Adolescence
Moroi (1987)	39.46	9.8	257	4	20	Moroi (1991). R-UCLA-LS	1984.5	University Students	Adolescence
Moroi (1987)	37.17	7.92	139	4	20	Moroi (1991). R-UCLA-LS	1984.5	University Students	Adolescence
Moroi (1989)	39.73	8.78	190	4	20	Moroi (1991). R-UCLA-LS	1986	University Students	Adolescence
Moroi (1989)	37.53	8.17	212	4	20	Moroi (1991). R-UCLA-LS	1986	University Students	Adolescence
Moroi (1989)	38.35	8.71	190	4	20	Moroi (1991). R-UCLA-LS	1986	University Students	Adolescence
Moroi (1989)	37.48	8.96	212	4	20	Moroi (1991). R-UCLA-LS	1986	University Students	Adolescence
Moroi (1990)	40.07	8.76	369	4	20	Moroi (1991). R-UCLA-LS	1987.5	University Students	Adolescence
Moroi (1990)	37.42	8.6	206	4	20	Moroi (1991). R-UCLA-LS	1987.5	University Students	Adolescence
Moroi (1990)	39.93	9.58	369	4	20	Moroi (1991). R-UCLA-LS	1987.5	University Students	Adolescence
Moroi (1990)	37.61	9.25	206	4	20	Moroi (1991). R-UCLA-LS	1987.5	University Students	Adolescence
Moroi (1991)	39.36	8.74	53	4	20	?	1984	High School Students	Adolescence
Moroi (1991)	40.68	8.97	53	4	20	?	1984	High School Students	Adolescence
Moroi (1991)	39.21	10.8	38	4	20	?	1984	High School Students	Adolescence
Moroi (1991)	36.97	7.88	38	4	20	?	1984	High School Students	Adolescence
Moroi (1991)	42.02	10.2	61	4	20	?	1988	University Students	Adolescence
Moroi (1991)	41.92	9.78	61	4	20	?	1988	University Students	Adolescence
Moroi (1991)	41.69	9.36	61	4	20	?	1988	University Students	Adolescence
Moroi (1991)	41.54	9.96	61	4	20	?	1988	University Students	Adolescence
Moroi (1991)	42.1	9.41	61	4	20	?	1988	University Students	Adolescence
Moroi (1991)	38.03	11.19	61	4	20	?	1988	University Students	Adolescence
Moroi (1991)	40.02	10.52	61	4	20	?	1988	University Students	Adolescence
Moroi (1991)	40.59	9.68	61	4	20	?	1988	University Students	Adolescence
Moroi (1991)	41.41	10.56	61	4	20	?	1988	University Students	Adolescence
Moroi (1991)	41.13	9.87	61	4	20	?	1988	University Students	Adolescence
Moroi (1991)	35.92	7.83	65	4	20	?	1988	University Students	Adolescence
Moroi (1991)	35.18	8.26	65	4	20	?	1988	University Students	Adolescence
Moroi (1991)	36.55	8.25	65	4	20	?	1988	University Students	Adolescence
Moroi (1991)	37.26	8.9	65	4	20	?	1988	University Students	Adolescence
Moroi (1991)	37.68	9.59	65	4	20	?	1988	University Students	Adolescence
Moroi (1991)	36.2	8.06	65	4	20	?	1988	University Students	Adolescence
Moroi (1991)	35.75	8.8	65	4	20	?	1988	University Students	Adolescence
Moroi (1991)	36.28	8.86	65	4	20	?	1988	University Students	Adolescence
Moroi (1991)	36.46	8.96	65	4	20	?	1988	University Students	Adolescence
Moroi (1991)	37.51	9.57	65	4	20	?	1988	University Students	Adolescence
Moroi (1991)	36.53	8.05	137	4	20	?	1988	University Students	Adolescence
Moroi (1991)	36.25	8.52	137	4	20	?	1988	University Students	Adolescence
Moroi (1991)	36.23	8.09	137	4	20	?	1988	University Students	Adolescence
Moroi (1991)	36.87	8.42	137	4	20	?	1988	University Students	Adolescence
Moroi (1991)	37.01	7.73	137	4	20	?	1988	University Students	Adolescence
Moroi (1991)	34.07	8.54	137	4	20	?	1988	University Students	Adolescence
Moroi (1991)	35.05	9.3	137	4	20	?	1988	University Students	Adolescence
Moroi (1991)	35.94	8.83	137	4	20	?	1988	University Students	Adolescence
Moroi (1991)	36.23	9.06	137	4	20	?	1988	University Students	Adolescence
Moroi (1991)	37.64	9.02	137	4	20	?	1988	University Students	Adolescence
Moroi (1991)	35.95	7.88	129	4	20	?	1988	University Students	Adolescence
Moroi (1991)	35.77	7.64	129	4	20	?	1988	University Students	Adolescence
Moroi (1991)	35.39	8.16	129	4	20	?	1988	University Students	Adolescence
Moroi (1991)	36.28	7.53	129	4	20	?	1988	University Students	Adolescence
Moroi (1991)	37.05	8	129	4	20	?	1988	University Students	Adolescence
Moroi (1991)	36.55	8.18	129	4	20	?	1988	University Students	Adolescence
Moroi (1991)	35.81	7.72	129	4	20	?	1988	University Students	Adolescence
Moroi (1991)	36.22	8.11	129	4	20	?	1988	University Students	Adolescence
Moroi (1991)	37.12	7.96	129	4	20	?	1988	University Students	Adolescence
Moroi (1991)	37.27	8.09	129	4	20	?	1988	University Students	Adolescence
Nagai et al. (2016)	38.8	10.1	104	4	20	Kudo and Nishikawa (1983). R-UCLA-LS	2011.5	67.9–80.5 Years Old	Senium
Nakashima et al. (2023)	39.3	10.7	74	4	20	Arimoto and Takada (2019). UCLA-LS-3	2019	65 Years Old	Senium
Ninomiya (2017)	2.14	0.45	403	4	20	Moroi (1991). R-UCLA-LS	2015	University Students	Adolescence
Niwa (2005)	35.81	8.97	182	4	20	Kudo and Nishikawa (1983). R-UCLA-LS	2001	University Students	Adolescence
Niwa (2005)	35.74	10.21	182	4	20	Kudo and Nishikawa (1983). R-UCLA-LS	2001	University Students	Adolescence
Niwa (2005)	38.49	10.14	129	4	20	Kudo and Nishikawa (1983). R-UCLA-LS	2001	University Students	Adolescence
Niwa (2005)	38.84	9.74	129	4	20	Kudo and Nishikawa (1983). R-UCLA-LS	2001	University Students	Adolescence
Niwa (2005)	41.89	9.45	138	4	20	Kudo and Nishikawa (1983). R-UCLA-LS	2001	University Students	Adolescence
Niwa (2005)	40.69	9.06	138	4	20	Kudo and Nishikawa (1983). R-UCLA-LS	2001	University Students	Adolescence
Niwa (2005)	44.28	10.1	179	4	20	Kudo and Nishikawa (1983). R-UCLA-LS	2001	University Students	Adolescence
Niwa (2005)	43.31	9.3	179	4	20	Kudo and Nishikawa (1983). R-UCLA-LS	2001	University Students	Adolescence
Oe and Tadaka (2023)	6.32	2.49	296	4	3	Arimoto and Takada (2019). UCLA-LS-3	2022	65 Years Old (74.92±6.68)	Senium
Oe and Tadaka (2023)	5.62	1.95	819	4	3	Arimoto and Takada (2019). UCLA-LS-3	2022	65 Years Old (71.76±4.90)	Senium
Ogata et al. (2006)	38.6	8.2	207	4	20	Moroi (1991). R-UCLA-LS	2004	High School Students	Adolescence
Ohta et al. (2022)	4.25	1.34	77	3	3	Saito et al. (2019). R-UCLA-LS	2021	41.5 Years Old (Average)	Adulthood
Ohta et al. (2022)	4.05	1.21	77	3	3	Saito et al. (2019). R-UCLA-LS	2022	41.5 Years Old (Average)	Adulthood
Okuda et al. (2008)	40.1	9.6	94	4	20	Kudo and Nishikawa (1983). R-UCLA-LS	2005.5	17–69 Years Old	Adolescence, Adulthood, Senium
Saito and Hirano (2019)	11.41	?	292	2	10	Ando et al. (2000). R-UCLA-LS	2017	65–74 Years Old	Senium
Saito et al. (2019)	4.3	1.65	537	3	3	Saito et al. (2019). R-UCLA-LS	2018	65 Years Old	Senium
Sakurazawa et al. (2020)	45.1	9.1	135	4	20	Toyoshima and Sato (2013). UCLA-LS-3	2018	25.4 Years Old (Average)	Adulthood
Sakurazawa et al. (2020)	46.8	9.6	82	4	20	Toyoshima and Sato (2013). UCLA-LS-3	2018	34.5 Years Old (Average)	Adulthood
Sakurazawa et al. (2020)	43.9	9.9	118	4	20	Toyoshima and Sato 2013. UCLA-LS-3	2018	48.9 Years Old (Average)	Adulthood
Sato et al. (2014)	39.2	9.4	125	4	20	Masuda et al. (2012). UCLA-LS-3	2012	26.7–36.9 Years Old	Adulthood
Sato et al. (2014)	37.5	10	123	4	20	Masuda et al. (2012). UCLA-LS-3	2012	29.6–37.6 Years Old	Adulthood
Sawada et al. (2023)	48.6	13.2	499	4	20	Kudo and Nishikawa (1983). R-UCLA-LS	2020	27.8–47.6 Years Old	Adulthood
Shioda et al. (2017)	45.5	11.2	263	4	20	Masuda et al. (2012). UCLA-LS-3	2014	46.2 Years Old (Average)	Adulthood
So (2004)	47.67	?	317	4	20	Moroi (1991). R-UCLA-LS	2002	18–24 Years Old	Adolescence
Sugiyama et al. (2021)	39.157	11.822	108	4	20	Kudo and Nishikawa (1983), Sugiyama et al. (2021). UCLA-LS	2020	43.4 Years Old (Average)	Adulthood
Sugiyama et al. (2021)	40.566	12.786	99	4	20	Kudo and Nishikawa (1983), Sugiyama et al. (2021). UCLA-LS	2020	44.2 Years Old (Average)	Adulthood
Sugiyama et al. (2021)	41.147	13.198	95	4	20	Kudo and Nishikawa (1983), Sugiyama et al. (2021). UCLA-LS	2020	44.3 Years Old (Average)	Adulthood
Sun et al. (2021)	32	10.5	152	4	20	Kudo and Nishikawa (1983). R-UCLA-LS	2018	80.7 Years Old (Average)	Senium
Suzuki (2018)	13.23	3.61	966	5	6	Toyoshima and Sato (2013). UCLA-LS-3	2014.5	Elementary School Students	Childhood
Suzuki (2018)	12.61	4.74	966	5	6	Toyoshima and Sato (2013). UCLA-LS-3	2014.5	Elementary School Students	Childhood
Tadokoro and Matsuda (2013)	33.5	8.4	56	4	20	Kudo and Nishikawa (1983). R-UCLA-LS	2011	65 Years Old	Senium
Takeda et al. (2021)	6	1.7	169	3	4	Arimoto and Takada (2019). UCLA-LS-3	2021	30.8 Years Old (Average)	Adulthood
Takeda et al. (2021)	4.6	1.6	853	3	4	Arimoto and Takada (2019). UCLA-LS-3	2021	31.8 Years Old (Average)	Adulthood
Takeda et al. (2023)	4.4	1.7	907	4	3	Arimoto and Takada (2019). UCLA-LS-3	2021	High School Students	Adulthood
Tatsuse et al. (2020)	15.3	?	85	2	10	Ando et al. (2000). R-UCLA-LS	2012	60 Years Old	Adulthood, Senium
Tatsuse et al. (2020)	8.4	?	119	2	10	Ando et al. (2000). R-UCLA-LS	2012	60 Years Old	Adulthood, Senium
Toyoshima and Kusumi (2023)	48.83	12.41	941	4	20	Toyoshima and Sato (2013). UCLA-LS-3	2020	20–79 Years Old	Adolescence, Adulthood, Senium
Toyoshima and Kusumi (2023)	49.14	12.59	941	4	20	Toyoshima and Sato (2013). UCLA-LS-3	2021	20–79 Years Old	Adolescence, Adulthood, Senium
Toyoshima and Sato (2013)	38.47	9.67	326	4	20	Toyoshima and Sato (2013). UCLA-LS-3	2011	62.66–72.08 Years Old	Adulthood, Senium
Toyoshima and Sato (2015)	39.37	9.96	253	4	20	Toyoshima and Sato (2013). UCLA-LS-3	2011	65.14–74.56 Years Old	Senium
Toyoshima and Sato (2015)	43.5	11.07	318	4	20	Toyoshima and Sato (2013). UCLA-LS-3	2012	University Students	Adolescence
Toyoshima and Sato (2021)	14.25	3.95	206	4	6	Toyoshima and Sato (2013). UCLA-LS-3	2012	29–31 Years Old	Adulthood
Toyoshima and Sato (2021)	14.47	3.96	206	4	6	Toyoshima and Sato (2013). UCLA-LS-3	2012	49–51 Years Old	Adulthood
Toyoshima and Sato (2021)	11.96	3.25	206	4	6	Toyoshima and Sato (2013). UCLA-LS-3	2012	69–71 Years Old	Senium
Tsuji (2018)	7.73	2.64	4007	4	20	Moroi (1991). R-UCLA-LS	2017	16–64 Years Old	Adolescence, Adulthood, Senium
Tsujii and Nakajima (1995)	28.2	6.32	111	3	20	Kudo and Nishikawa (1983). R-UCLA-LS	1991	17.1 Years Old (Average)	Adolescence
Tsukawaki and Hirakawa (2012)	22.04	0.43	115	4	20	Moroi (1991). R-UCLA-LS	2011	University Students	Adolescence
Uchihira and Nakajima (2021)	5.63	1.83	197	3	4	Masuda et al. (2012). UCLA-LS-3	2019	All Ages
Uchihira and Nakajima (2022)	6.755	2.2427	702	4	3	Masuda et al. (2012). UCLA-LS-3	2021	50–79 Years Old	Adulthood, Senium
Uchihira and Nakajima (2023)	6.95	2.2	1014	4	3	Masuda et al. (2012). UCLA-LS-3	2022	20–59 Years Old	Adolescence, Adulthood
Uchihira and Nakajima (2023)	6.65	2.18	672	4	3	Masuda et al. (2012). UCLA-LS-3	2022	16 Years Old	Adolescence, Adulthood, Senium
Uchihira et al. (2023)	7.51	2.27	1000	4	3	Masuda et al. (2012). UCLA-LS-3	2023	20–69 Years Old	Adolescence, Adulthood, Senium
Wada (1992)	21.92	0.43	25	4	20	Kudo and Nishikawa (1983). R-UCLA-LS	1989	University Students	Adolescence
Wada (1992)	21.89	0.51	66	4	20	Kudo and Nishikawa (1983). R-UCLA-LS	1989	University Students	Adolescence
Wada (1992)	22.24	0.63	23	4	20	Kudo and Nishikawa (1983). R-UCLA-LS	1989	University Students	Adolescence
Wada (1992)	21.71	0.41	51	4	20	Kudo and Nishikawa (1983). R-UCLA-LS	1989	University Students	Adolescence
Watanabe (2008)	49.7	9.8	359	4	20	Kudo and Nishikawa (1983). R-UCLA-LS	2006	University Students	Adolescence
Yamagata et al. (2017)	37.6	9.4	539	4	20	Masuda et al. (2012). UCLA-LS-3	2013	67–90 Years Old	Senium
Yamamura et al. (2021)	4.12	1.52	1600	3	3	Igarashi (2019). R-UCLA-LS	2020	65 Years Old	Senium
Yamauchi and Sato (2020)	49.19	9.21	842	4	20	Kudo and Nishikawa (1983). R-UCLA-LS	2017	20–60 Years Old	Adulthood
UCLA-LS; University of California, Los Angeles Loneliness Scale, R-UCLA-LS; revised University of California, Los Angeles Loneliness Scale, UCLA-LS-3; University of California, Los Angeles Loneliness Scale version 3
